# Supplementary material for: CUX1 Enhances Pancreatic Cancer Formation by Synergizing with KRAS and Inducing MEK/ERK-Dependent Proliferation
Source: Cancers (Basel). 2021 May 18;13(10):2462. doi: 10.3390/cancers13102462 (PMC8158495; doi:10.3390/cancers13102462)
Supplement: Supplementary file 1 [file cancers-13-02462-s001.zip]

Archive with 1 entries (1 files):
- cancers-1188213-supplementary.pdf
